# Supplementary material for: Pan-cancer drivers of metastasis
Source: Mol Cancer. 2025 Jan 2;24:2. doi: 10.1186/s12943-024-02182-w (PMC11697158; doi:10.1186/s12943-024-02182-w)
Supplement: Supplementary file 2 — Supplementary Material 2. Sheet1: scRNA-seq datasets used in this study. Sheet2: 177 metastatic genes. Sheet3: 109 metastatic genes. Sheet4: CellRank gene lists driving Epithelial and Fibroblast cell fate. Sheet5: Primer sequences used for cloning, qPCR and ChIP-qPCR. [file 12943_2024_2182_MOESM2_ESM.xlsx]

## Sheet: S1_scRNA-seq_studies
Cancer Type	Author	Accession number	Platform
Breast	Nguyen et al	GSE113196	10x Genomics
Breast	Savas et al	GSE110686	10x Genomics
Breast	Azizi et al	GSE114725	10x Genomics
Breast	Qian et al	E-MTAB-8107	10x Genomics
Breast	O'Flanagan et al	EGAS00001003753	10x Genomics
Colorectal	Lee et al	GSE144735	10x Genomics
Colorectal	Uhlitz et al.	GSE132465	10x Genomics
Colorectal	Qian et al.	E-MTAB-8107	10x Genomics
Gastric	Sathe et al.	https://dna-	10x Genomics
		discovery.stanford.edu/research/datasets/
Lung	Kim et al	GSE131907	10x Genomics
Lung	Lambrechts et al	E-MTAB-6653	10x Genomics
Lung	Qian et al.	E-MTAB-8107	10x Genomics
Lung	Laughney et al.	GSE123904	10x Genomics
Lung	Wu et al	GSE148071	10x Genomics
Nasopharyngeal	Chen et al	GSE150430	10x Genomics
Ovarian	Geistlinger et al	GSE154600	10x Genomics
Ovarian	Qian et al.	E-MTAB-8107	10x Genomics
Pancreatic	Steele et al	GSE155698	10x Genomics
Pancreatic	Peng et al	CRA001160	10x Genomics
Squamous Cell	Ji et al	GSE144236	10x Genomics

## Sheet: S2_177_Genes
ADAM28
AEBP1
AGR2
AGR3
AL928768.3
ANTXR1
ARHGAP24
ASPN
ATP1B1
BANK1
BGN
BLK
BLNK
C16ORF89
C19orf33
C1R
C1S
C8ORF4
CALD1
CCDC80
CD19
CD22
CD24
CD79A
CD79B
CDH1
CDH11
CEACAM5
CEACAM6
CLDN3
CLDN4
CLDN7
COL12A1
COL1A1
COL1A2
COL3A1
COL5A1
COL5A2
COL6A1
COL6A2
COL6A3
CTA-250D10.23
CTHRC1
CTSK
DCN
DERL3
DSG2
DSP
EFEMP2
ELF3
EMILIN1
EPCAM
ERBB3
FAM129C
FBLN1
FBN1
FCER2
FCRL1
FCRL5
FCRLA
FN1
FSTL1
FXYD3
GDF15
GNG7
GPRC5A
GPX2
GSTP1
HERPUD1
HLA-DOB
IFI27
IGFBP5
IGHA1
IGHD
IGHG1
IGHG2
IGHG3
IGHG4
IGHGP
IGHM
IGJ
IGKC
IGLC2
IGLC3
IGLL5
ISLR
JCHAIN
KIAA0125
KLF5
KRT18
KRT19
KRT7
KRT8
LCN2
LGALS4
LINC00926
LSR
LUM
LY9
MAL2
MDK
MEF2C
MEG3
MFAP4
MGST1
MMP2
MS4A1
MUC1
MUC13
MXRA8
MYL9
MZB1
NKX2-1
NKX2.1
NNMT
NQO1
PAX5
PCOLCE
PDZK1IP1
PERP
PHGR1
PHLDA2
PIGR
PLPP2
POSTN
POU2AF1
POU2F2
PPAP2C
PPAPDC1B
PPDPF
PRAC1
PRRX1
PRSS3
RAB25
RALGPS2
RARRES2
RP11-693J15.5
RP5-887A10.1
RP5.887A10.1
S100A14
S100A16
S100P
SDC4
SERINC2
SERPINF1
SERPING1
SFN
SFRP2
SFTA2
SFTA3
SLC34A2
SLPI
SMIM14
SMIM22
SPARC
SPIB
SPINK1
SPINT2
SSR4
SULF1
TACSTD2
TAGLN
TCL1A
TFF3
THBS2
THY1
TM4SF1
TMC5
TMEM54
TNFRSF13B
TNFRSF13C
TNFRSF17
TPM2
TSPAN1
TSPAN8
VPREB3
WFDC2

## Sheet: S3_109_Genes
MTDH
HTRA1
C19orf10
UBB
F3
GSN
DYNLT1
ELN
EZR
LAMB1
DUSP23
EIF5A
OCIAD2
SOD3
INHBA
RCN3
ADAMTS12
CXCL1
JUN
ANXA2
CAV1
PRDX4
ADAM9
C4orf48
CERCAM
VIM
RAMP3
GUCY1A3
ID4
C20orf24
BTF3
ANAPC11
TGM2
EGR1
TTC3
MYDGF
FBLN2
CNN3
PFN1
COL18A1
FRZB
NDRG1
EEF2
PCDH17
COX6C
HSPG2
PPIB
FAM162A
PABPC1
GGT5
IER2
TPD52
FMOD
TFPI
SOX18
CALR
FLNB
ACTG1
WBP5
XBP1
GADD45B
ACTN4
HSBP1
SPATS2L
RRBP1
MIR4435-1HG
NME4
LRP1
CHCHD10
CRABP2
SH3BGRL3
C10ORF10
FAP
GMDS
C11ORF96
TMEM98
NME1
RAB11FIP1
BST2
VMP1
PPIA
PPP1R14B
MMRN2
DKK3
S100A10
SLC40A1
BEX3
CCT6A
RP11-572C15.6
FGFR1
MLLT4
PLS3
FAM129B
FAM84A
PALMD
DNAJC15
MMP14
VIMP
PDGFRA
APLP2
IGFBP4
RUNX1T1
CTNND1
CLMP
PDGFRB
CTNNB1
NID1
PSMA7
MFGE8

## Sheet: S4_DE_Gene_Lists
Fibroblasat		Epithelial
AES		ANO3
ANKRD6		APC2
ARID1A		AXIN1
ARR3		AXIN2
ARRB1		BTRC
ARRB2		CACYBP
AXIN1		CAMK2A
BCL9		CAMK2B
BTRC		CAMK2D
CDH1		CAMK2G
CDH10		CCND1
CDH11		CCND2
CDH12		CCND3
CDH13		CER1
CDH15		CHD8
CDH16		CHP1
CDH17		CHP2
CDH18		CREBBP
CDH19		CSNK1A1
CDH2		CSNK1A1L
CDH20		CSNK1E
CDH22		CSNK2A1
CDH23		CSNK2A2
CDH24		CSNK2B
CDH3		CTBP1
CDH4		CTBP2
CDH5		CTNNB1
CDH6		CTNNBIP1
CDH7		CUL1
CDH8		CXXC4
CDH9		DAAM1
CDHR1		DAAM2
CDHR2		DKK1
CELSR1		DKK2
CELSR2		DKK4
CELSR3		DVL1
CER1		DVL2
CHD1L		DVL3
CREBBP		EP300
CSNK1A1		FBXW11
CSNK1A1L		FGP4
CSNK1D		FOSL1
CSNK1G2		FRAT1
CSNK1G3		FRAT2
CSNK2A1		FZD1
CSNK2A2		FZD10
CSNK2B		FZD2
CTBP1		FZD3
CTBP2		FZD4
CTHRC1		FZD5
CTNNA2		FZD6
CTNNA3		FZD7
CTNNAL1		FZD8
CTSK		FZD9
DACT1		GSK3B
DCHS1		JUN
DVL1		LEF1
DVL2		LRP5
DVL3		LRP6
EP300		MAP3K7
EP400		MAPK10
FAT1		MAPK8
FAT2		MAPK9
FAT3		MMP7
FBXW11		MYC
FRZB		NFAT5
FZD1		NFATC1
FZD10		NFATC2
FZD2		NFATC3
FZD3		NFATC4
FZD4		NKD1
FZD5		NKD2
FZD6		NLK
FZD7		PLCB1
FZD8		PLCB2
FZD9		PLCB3
GNA11		PLCB4
GNA14		PORCN
GNA15		PPARD
GNAQ		PPP2CA
GNB1		PPP2CB
GNB2		PPP2R1A
GNB3		PPP2R1B
GNB4		PPP2R5A
GNG10		PPP2R5B
GNG12		PPP2R5C
GNG13		PPP2R5D
GNG2		PPP2R5E
GNG3		PPP3CA
GNG4		PPP3CB
GNG5		PPP3CC
GNG7		PPP3R1
GNG8		PPP3R2
GSK3B		PRICKLE1
HDAC1		PRICKLE2
HDAC2		PRKACA
HDAC3		PRKACB
HDAC8		PRKACG
HELLS		PRKCA
HLTF		PRKCB
INO80		PRKCG
ITPR1		PRKX
ITPR2		PSEN1
ITPR3		RAC1
KREMEN1		RAC2
KREMEN2		RAC3
LEF1		RBX1
LRP5		RHOA
LRP6		ROCK1
MAP3K7		ROCK2
NFATC1		RUVBL1
NFATC2		SENP2
NFATC3		SFRP1
NFATC4		SFRP2
NKD1		SFRP4
NKD2		SFRP5
NLK		SIAH1
PCDH1		SKP1
PCDH10		SKP1P2
PCDH11X		SMAD2
PCDH11Y		SMAD3
PCDH12		SMAD4
PCDH15		SOX17
PCDH18		TBL1X
PCDH19		TBL1XR1
PCDH20		TBL1Y
PCDH7		TCF7
PCDH8		TCF7L1
PCDH9		TCF7L2
PCDHA1		TP53
PCDHA10		VANGL1
PCDHA11		VANGL2
PCDHA12		WIF1
PCDHA13		WNT1
PCDHA2		WNT10A
PCDHA3		WNT10B
PCDHA4		WNT11
PCDHA5		WNT16
PCDHA6		WNT2
PCDHA7		WNT2B
PCDHA8		WNT3
PCDHA9		WNT3A
PCDHAC1		WNT4
PCDHAC2		WNT5A
PCDHB1		WNT5B
PCDHB10		WNT6
PCDHB11		WNT7A
PCDHB12		WNT7B
PCDHB13		WNT8A
PCDHB14		WNT8B
PCDHB15		WNT9A
PCDHB16		WNT9B
PCDHB2
PCDHB3
PCDHB4
PCDHB5
PCDHB6
PCDHB7
PCDHB8
PCDHGA1
PCDHGA10
PCDHGA11
PCDHGA12
PCDHGA2
PCDHGA3
PCDHGA5
PCDHGA6
PCDHGA7
PCDHGA8
PCDHGB1
PCDHGB2
PCDHGB4
PCDHGB6
PCDHGB7
PCDHGC3
PCDHGC4
PCDHGC5
PLCB1
PLCB2
PLCB3
PLCB4
PPP2CA
PPP2CB
PPP2R5A
PPP2R5D
PPP2R5E
PPP3CA
PPP3CB
PPP3CC
PPP3R1
PPP3R2
PRKCA
PRKCB
PRKCD
PRKCE
PRKCG
PRKCH
PRKCI
PRKCQ
PRKCZ
PYGO1
PYGO2
SAG
SFRP1
SFRP2
SFRP4
SFRP5
SIAH1
SMAD1
SMAD4
SMARCA1
SMARCA2
SMARCA4
SMARCA5
SMARCAL1
SMARCB1
SMARCC1
SMARCC2
SMARCD1
SMARCD2
SMARCD3
SMARCE1
SRCAP
TBL1X
TBL1XR1
TBL1Y
TCF7L1
TCF7L2
TLE1
TLE2
TLE3
TLE4
TLE6
WNT1
WNT10A
WNT2
WNT2B
WNT3
WNT3A
WNT4
WNT5A
WNT5B
WNT6

## Sheet: S5_primer seq
SP1 cloning primers
SP1_CDS_F	catgAAGCTTctATGAGCGACCAAGATCACTC
SP1_CDS_R	catgGAATTCTCAGAAGCCATTGCCACTGA
qPCR primers
SP1
Forward Sequence:	CAGTATCAAGTAATCCCACAGTTC
Reverse Sequence:	GCACCTGGTATGATCTGTATTTG
WNT7B
Forward Sequence:	ttctacgtgtttctctgctttgg
Reverse Sequence:	aggaatcttgttgcagatgatgt
DVL1 (human) qPCR primers:
Forward Sequence:	GCATAACCGACTCCACCATGTC
Reverse Sequence:	GATGGAGCCAATGTAGATGCCG
cJUN (human) qPCR primers:
Forward Sequence:	CCTTGAAAGCTCAGAACTCGGAG
Reverse Sequence:	TGCTGCGTTAGCATGAGTTGGC
NFATC2 (human) qPCR primers
Forward Sequence	GATAGTGGGCAACACCAAAGTCC
Reverse Sequence	TCTCGCCTTTCCGCAGCTCAAT
ChIP-qPCR primers
WNT7B
Forward Sequence:	CGGTCAGCCTCCCCTTTAAA
Reverse Sequence:	CTCGCTCTGGCTCACTTCTC
DVL1 (human)
Forward Sequence:	GCATGCGCCGGATCATAATG
Reverse Sequence:	AGACGCAGGCGATCATCG
cJUN (human)
Forward Sequence:	GCAAAGAACTTTCCCGGCTG
Reverse Sequence:	GGAGAAGCCTAAGACGCAGG
NFATC2 (human)
Forward Sequence:	GTCCGATTCCTTCCTAGGCG
Reverse Sequence:	CCCCTTCTATTGCAGACCCG
